# Supplementary material for: Neutrophils Promote Glioblastoma Tumor Cell Migration after Biopsy
Source: Cells. 2022 Jul 14;11(14):2196. doi: 10.3390/cells11142196 (PMC9324761; doi:10.3390/cells11142196)
Supplement: Supplementary file 1 [file cells-11-02196-s001.zip]

Archive with 2 entries (2 files):
- Figure S1.pdf
- Video S1.avi
